# Supplementary material for: Brain cross‐protection against SARS‐CoV‐2 variants by a lentiviral vaccine in new transgenic mice
Source: EMBO Mol Med. 2021 Oct 25;13(12):e14459. doi: 10.15252/emmm.202114459 (PMC8646827; doi:10.15252/emmm.202114459)
Supplement: Supplementary file 3 — Source Data for Figure 7 [file EMMM-13-e14459-s004.zip]

Archive with 4 entries (4 files):
- EMM-2021-14459-V3-Figure_7A_Right_Source_Data-sd.xlsx
- __MACOSX/._EMM-2021-14459-V3-Figure_7A_Right_Source_Data-sd.xlsx
- Fig 7-Source Data.pdf
- __MACOSX/._Fig 7-Source Data.pdf
