# Supplementary material for: Brain cross‐protection against SARS‐CoV‐2 variants by a lentiviral vaccine in new transgenic mice
Source: EMBO Mol Med. 2021 Oct 25;13(12):e14459. doi: 10.15252/emmm.202114459 (PMC8646827; doi:10.15252/emmm.202114459)
Supplement: Supplementary file 3 — Source Data for Figure 7 [file EMMM-13-e14459-s004.zip › EMM-2021-14459-V3-Figure_7A_Right_Source_Data-sd.xlsx]

## Sheet: Feuil1
LV::S	Sham
18.57	2.42
13.3	3.448
30	1.15942
23.23	7.08333
12.5654	1.49254
13.3333	2.43902
1	3.43511
14.6067
17.603
